# Supplementary material for: Hyperbaric oxygen therapy for wound healing in diabetic rats: Varying efficacy after a clinically-based protocol
Source: PLoS One. 2017 May 17;12(5):e0177766. doi: 10.1371/journal.pone.0177766 (PMC5435313; doi:10.1371/journal.pone.0177766)
Supplement: S1 Table — (XLS) [file pone.0177766.s001.xls]

## Sheet: blood glucose
GROUP	CONTROL OR HBOT	glucose at diabetes induction w1	glucose at diabetes w2	glucose at diabetes w3	glucose at diabetes w4	glucose at diabetes w5	glucose at diabetes w6	glucose at diabetes w7	glucose at diabetes w8	glucose at diabetes w9	glucose at diabetes w10	glucose at diabetes w11	glucose at diabetes w12	glucose at diabetes w13
									=exp week1 (D1-D7)	=exp week2 (D8-D14)	=exp week3 (D15-D21)	=exp week4 (D22-D28)	=exp week5 (D29-D35)	=exp week6 (D36-D42)
1	7	3.8	31	32.2	27.5	33	33	33	31.1	33
1	7	4.6	22.1	20.9	20.8	19.7	19.7	11.9	10.5	13.4
1	7	5.2	25	30.6	30.7	31.7	31.7	28.5	25.8	24.6
1	7	5.6	13.1	6.9	29.6	33	33	27.3	32.1	30.8
1	7	4.9	25.6	24.3	32.9	27.8	27.8	25.8	24.2	24.2
1	7	4.3	22.6	24.5	26.2	27.1	27.1	20.3	11.9	19.1
1	7	4.9	27.7	30	32.5	30.5	30.5	33	33	29.9
1	7	4.8	21.2	7.7	29	23.2	23.2	28.1	23.4	32.8
1	7	4.4	33	32.5	33	33	25.5		20.6	27.4
2	8	5.7	25.6	21.2	33	12.8	9.7	11.6	6.9	11.4
2	8	6.2	18	7.9	29.5	33	32.7	28.6	33	30.1
2	8	5.1	28.3	33.1	33	29.1	33	28.7	22.1	24.1
2	8	5.7	24.2	24.5	33	18.4	20.3	22.2	20.2	11.5
2	8	6.7	23.9	27.6	33	24.7	29.5	24	25.8	26.9
2	8	5.4	15.6	7.9	27.9	32.4	33	33	33	28.9
2	8	4.7	28.7	26.8	27	26.8	25.4	13.7	19.9	18.2
2	8	5.2	23.5	32	28.9	24	28.1	26	26.1	28.1
2	8	5.3	28.7	28.8	31.6	31.5	28.5	28.2	28.2	29
3	7	4.6	25.6	26.3	29.4	33	25.5	25.1	28.1	20.6	27.4
3	7	4.4	27.3	26.4	29.3	29.5	25.9	21.5	32.2	25.6	22.6
3	7	6.8	28.5	33	33	33	33	23.4	33	33	33
3	7	4.1	24	26.5	28	26.6	30.8	22.5	27.4	17.3	26.6
3	7	5.1	26	27.5	33	33	27	25.4	26	19	19.6
3	7	6.5	28.4	33	33		31	31	33
3	7	6.7	27.7	29.5	28.5		28.5	31.3	33
3	7	4.9	26.3	24.8	25.8	30.6	26.4	23.2	27.5	18.1	19.4
3	7	4.6	27.6	29.2	24.6	31	30.9	23.4	22.4	23	22.9
3	7	4.9	25	25.4	33	32.1	28.9	26.3		24	24
4	8	3.9	29.4	33	33	33	29	30.4	33	33	33
4	8	3.9	27.1	33	33	30.7	33	33	33	33	33
4	8	4.1	33	33	33	33	33	33	33	33	33
4	8	4.3	33	30.8	30.3	31.6	27.2	24.7	30.8	30	27.3
4	8	3.3	27.6	33	30.2	30.6	33	32.8	33	33	27.1
4	8	3.4	27.7	33	30.9	33	27.6	27.8	33	33	33
4	8	4.1	32.9	27	33	33	28.6	23.5	32.8	31.4	28
4	8	4.1	30.2	33	33	33	33	32.8	33	33	32.6
5	7	4.3	33	30.5	33	33	33	33	33	33	33	33	33	33
5	7	4.3	31.9	33	33	33	33	33	33	33	33	32.6	27.8	33
5	7	4.1	33	27.9	33	33	31.9	33	32	32.4	33	31.8	33	33
5	7	4.9	30.8	33	33	33	33	30.1	33	33	33	29.9	33	33
5	7	3.7	33	33	33	33	33	33	33	33	33	33	33	29.9
5	7	4.2	31.4	33	33	29.9	33	33	33	33	33	33	33	33
5	7	3.5	27.1	33	33	33	30.1	28	33	30.8	33	33	33	27.9
5	7	3.9	26.5	33	33	33	33	33	33	33	33	33	33	32.1
5	7	4	25.5	32.4	32.9	33	33	33	33	30.8	33	33	33	33
6	8	4.4	31.7	32.2	33	33	30.9	33	33	33	33	33	33	33
6	8	4.2	33	28.4	33	31.4	27.6	30.6	33	33	33	33	33	33
6	8	4.2	27.9	33	33	33	31.2	33	33	33	33	33	32.1	33
6	8	4.2	33	33	33	33	30.2	33	33	33	33	33	33	33
6	8	4.3	33	33	33	33	33	33	33	33	33	33	33	33
6	8	4	29.2	32.9	33	32.5	33	33	33	33	33	33	33	33
6	8	4.4	33	33	29.7	29.9	29.8	29.7	33	32.1	29.8	28.9	32.1	30.5
6	8	3.9	30.9	32.5	28.7	28.2	28.9	26.5	30.6	33	22.6	27.6	28.4	11.1
6	8	4.4	33	33	32.7	33	31.4	30.1	33	33	33	33	33	30.2
6	8	4.4	27.5	33	33	33	32.1	33	33	33	32.1	33	33	33
GLUCOSE IN MMOL/L			NOTE: the LifeScan OneTouch glucometer displays glucose levels of 33 mmol/L and above as 33 mmol/L
1= CONTROL 7 DAYS GROUP
2= HBOT 7 DAYS GROUP
3= CONTROL 14 DAYS GROUP
4= HBOT 14 DAYS GROUP					summarized data for blood glucose (in mmol/L± SEM)
5= CONTROL 42 DAYS GROUP
6= HBOT 42 DAYS GROUP					blood glucose at:	HBOT group	SEM	control group	SEM	T-test
					prior to STZ inj.	4.57407	0.158572	4.71429	0.159008	0.535217
7=ALL CONTROL ANIMALS					Induction week 2	28.5037	0.87373	27.1393	0.827797	0.261745
8=ALL HBOT ANIMALS					Induction week 3	29.2444	1.32897	27.8571	1.27863	0.455058
					Induction week 4	31.6815	0.368064	30.5964	0.620409	0.142028
					Induction week 5	30.0222	0.952136	30.8346	0.672766	0.491984
					Induction week 6	29.3593	0.950248	29.7286	0.675984	0.751338
					Induction week 7	28.4778	1.09788	27.7815	1.01836	0.643885
					Exp. week 1	29.7926	1.18804	28.563	1.22192	0.473834
					Exp. week 2	29.5074	1.20097	27.2231	1.22008	0.188056
					Exp. week 3	31.25	0.715252	28.9706	1.28909	0.126071
					Exp. week 4	32.05	0.640703	32.4778	0.348719	0.577567
					Exp. week 5	32.36	0.455631	32.4222	0.577778	0.932919
					Exp. week 6	30.28	2.15952	31.9889	0.614963	0.478096

## Sheet: body weight
GROUP	CONTROL OR HBOT	weight at diabetes induction (w1)	weight at diabetes w2	weight diff w1-w2 as perc.	weight at diabetes w3	weight at diabetes w4	weight at diabetes w5	weight at diabetes w6	weight at diabetes w7	weight diff w1-w7 as perc.	weight at diabetes w8	weight at diabetes w9	weight at diabetes w10	weight at diabetes w11	weight at diabetes w12	weight at diabetes w13
											weight exp week1	weight exp week2	weight exp week3	weight exp week 4	weight exp week 5	weight exp week 6
1	7	154	138	0.896104	145	149	140	140	146	0.948052	145	151							Weight at:	HBOT group	SEM	control group	SEM	T-test
1	7	144	142	0.986111	146	151	159	159	170	1.18056	173	166							prior to STZ inj.	134.148	1.52071	134.714	1.53259	0.794265
1	7	137	130	0.948905	138	143	138	138	143	1.0438	144	144							Induction week 2	129.185	1.22885	129.821	1.44937	0.739916
1	7	140	135	0.964286	145	133	140	140	151	1.07857	148	147							Induction week 3	132.889	1.72326	133.357	1.89975	0.856141
1	7	132	125	0.94697	132	135	134	134	142	1.07576	140	141							Induction week 4	138.63	0.926268	137.357	1.48735	0.474614
1	7	121	119	0.983471	126	129	131	131	137	1.13223	137	142							Induction week 5	137.593	1.15008	137.231	1.75439	0.862744
1	7	132	127	0.962121	131	138	138	138	149	1.12879	145	142							Induction week 6	136.037	1.8486	135.857	1.96781	0.947206
1	7	143	140	0.979021	151	141	149	149	155	1.08392	151	151							Induction week 7	139.926	2.07407	140.214	2.06082	0.921826
1	7	139	137	0.985612	144	139	139	142	146	1.05036	140	147							Exp. week 1	144	1.32368	139.741	2.01249	0.0828907
2	8	142	132	0.929577	138	142	149	151	163	1.14789	156	160							Exp. week 2	142.37	1.69308	142.308	1.83284	0.980034
2	8	146	142	0.972603	153	142	143	151	145	0.993151	150	145							Exp. week 3	141.778	2.12295	142.294	2.1399	0.865118
2	8	147	144	0.979592	153	144	148	152	152	1.03401	153	154							Exp. week 4	146.3	2.73679	135.667	2.29129	0.00911736
2	8	147	139	0.945578	143	145	146	149	151	1.02721	152	153							Exp. week 5	148.9	2.52741	141.444	1.63394	0.0272546
2	8	141	132	0.93617	138	135	141	143	146	1.03546	147	141							Exp. week 6	141.7	3.40278	137.444	1.69239	0.294863
2	8	142	137	0.964789	147	132	133	142	144	1.01408	142	144
2	8	141	130	0.921986	137	140	144	142	148	1.04965	152	150
2	8	142	131	0.922535	135	140	143	146	147	1.03521	145	143
2	8	134	129	0.962687	137	143	139	149	144	1.07463	145	138
3	7	141	133	0.943262	138	139	140	142	146	1.03546	146	140	147
3	7	123	116	0.943089	122	123	128	129	132	1.07317	132	129	137
3	7	126	112	0.888889	113	114	116	121	120	0.952381	124	114	119
3	7	130	127	0.976923	133	133	139	140	138	1.06154	141	141	144
3	7	133	126	0.947368	132	133	138	138	143	1.07519	139	142	144
3	7	137	134	0.978102	139	146		144	129	0.941606	139
3	7	136	133	0.977941	141	141		142	132	0.970588	139
3	7	145	140	0.965517	144	147	147	149	157	1.08276	157	154	158
3	7	148	142	0.959459	146	144	151	150	148	1	148	150	153
3	7	142	135	0.950704	143	144	144	148	149	1.0493		147	149
4	8	124	117	0.943548	123	128	137	123	118	0.951613	138	135	128
4	8	130	124	0.953846	126	139	142	123	113	0.869231	129	133	129
4	8	133	127	0.954887	130	139	141	134	144	1.08271	142	150	137
4	8	134	131	0.977612	136	146	137	140	147	1.09701	148	153	151
4	8	132	129	0.977273	130	148	136	137	135	1.02273	139	154	138
4	8	130	127	0.976923	133	138	128	131	130	1	138	146	133
4	8	122	124	1.01639	129	135	134	134	142	1.16393	144	146	145
4	8	125	123	0.984	128	134	132	127	139	1.112	138	146	137
5	7	128	124	0.96875	122	133	126	120	131	1.02344	129	142	141	127	143	144
5	7	127	133	1.04724	118	131	122	117	125	0.984252	125	133	131	126	132	133
5	7	135	130	0.962963	129	141	138	132	137	1.01481	141	146	149	140	150	142
5	7	129	123	0.953488	124	135	131	124	127	0.984496	134	136	137	128	141	132
5	7	124	124	1	122	134	131	124	135	1.08871	131	141	142	142	145	141
5	7	139	133	0.956835	128	141	136	129	136	0.978417	131	139	144	142	142	135
5	7	128	125	0.976562	129	136	137	130	131	1.02344	131	139	142	142	142	143
5	7	131	128	0.977099	130	141	137	130	138	1.05344	134	141	145	139	140	136
5	7	128	124	0.96875	123	132	139	124	133	1.03906	129	135	137	135	138	131
6	8	138	135	0.978261	133	143	137	136	138	1	135	136	143	153	154	150
6	8	139	133	0.956835	137	141	140	133	144	1.03597	151	144	158	154	154	152
6	8	139	129	0.928058	129	140	138	134	147	1.05755	153	143	151	152	158	144
6	8	138	130	0.942029	132	133	134	130	139	1.00725	148	139	149	154	154	146
6	8	127	122	0.96063	123	133	132	127	133	1.04724	140	130	140	144	143	138
6	8	127	122	0.96063	125	135	130	120	126	0.992126	133	126	133	134	134	127
6	8	129	128	0.992248	131	141	139	134	144	1.11628	149	141	153	154	153	154
6	8	123	124	1.00813	125	136	137	135	140	1.13821	141	135	144	146	144	149
6	8	124	124	1	118	137	128	129	135	1.08871	143	132	151	141	155	134
6	8	126	123	0.97619	119	134	127	121	124	0.984127	137	127	132	131	140	123
	AVERAGE	134.436	129.509	0.963974	133.127	137.982	137.415	135.945	140.073	1.0424	141.87	142.34	142.029	141.263	145.368	139.684
BODY WEIGHT IN GRAMS
1= CONTROL DAY 7 GROUP
2= HBOT DAY 7 GROUP
3= CONTROL DAY 14 GROUP					AVERAGE perc. WEIGHT INCREASE OF THE 6 GROUPS AT W7
4= HBOT DAY 14 GROUP				GROUP	1	2	3	4	5	6
5= CONTROL DAY 42 GROUP					0.948052	1.14789	1.03546	0.951613	1.02344	1
6= HBOT DAY 42 GROUP					1.18056	0.993151	1.07317	0.869231	0.984252	1.03597
7=ALL CONTROL					1.0438	1.03401	0.952381	1.08271	1.01481	1.05755
8=ALL HBOT					1.07857	1.02721	1.06154	1.09701	0.984496	1.00725
					1.07576	1.03546	1.07519	1.02273	1.08871	1.04724
					1.13223	1.01408	0.941606	1	0.978417	0.992126
					1.12879	1.04965	0.970588	1.16393	1.02344	1.11628
					1.08392	1.03521	1.08276	1.112	1.05344	1.13821
					1.05036	1.07463	1		1.03906	1.08871
							1.0493			0.984127
				AVERAGE	1.08023	1.0457	1.0242	1.0374	1.02112	1.04675

## Sheet: wound area
Exp day group	Rat nr	Wound Left / Right	Treatment	Perc wound size D0	Perc wound size D7	Perc wound size D10	Perc wound size D16	Perc wound size D20	Perc wound size D23
42	7	L	1	100	83.71	60.91	15.72	4.39	0		1=contrl
42	7	R	1	100	71.39	54.37	12.17	3.31	0		2=HBOT
42	8	L	1	100	89.39	80.48	10.89	0	0
42	8	R	1	100	64.96	48.81	10.92	0	0
42	9	L	1	100	60.65	53.73	5.91	5.57	0
42	9	R	1	100	74.95	68.18	11.31	5.71	0
42	10	L	1	100	81.98	57.4	10.34	1.26	0
42	10	R	1	100	82.89	53.35	29.97	16.58	0
42	11	L	1	100	72.34	64.85	7.03	0	0
42	11	R	1	100	74.7	39.82	6.05	0	0
42	12	L	1	100	76.22	53.03	5.33	0	0
42	12	R	1	100	75.47		4.29	0	0
42	25	L	1	100	56.64	38.65	4.71	0	0
42	25	R	1	100	56.72	53.41	3.96	1.43	0
42	27	L	1	100	92.6	88.48	21.05	1.42	0
42	27	R	1	100	77.86	72.32	61.5	12.92	0
42	28	L	1	100	79.29	74.39	15.95	2.45	0
42	28	R	1	100	83.45	73.66	3.72	0	0
Average				100	75.2894	60.9318	13.3789	3.05778	0
SEM				0	2.42538	3.35123	3.25567	1.11295	0
42	1	L	2	100	88.2	84.83	4.63	0	0
42	1	R	2	100	96.77	73.13	2.58	0	0
42	2	L	2	100	97.88	77.82	10.36	0.27	0
42	2	R	2	100	97.27	81.44	14.41	0.55	0
42	3	L	2	100	88.5	78.56	17.49	0	0
42	3	R	2	100	77.31	52.42	1.58	0	0
42	4	L	2	100	54.11	0	7.61	0	0
42	4	R	2	100	87.57	65.65	11.01	2.29	0
42	5	L	2	100	75.25	69.66	21.03	0.77	0
42	5	R	2	100	58.19	51.5	5.19	0	0
42	6	L	2	100	98.66	75.78	5.5	0.74	0
42	6	R	2	100	81.29	72.74	4.71	0	0
42	13	L	2	100	87.15	80.29	3.65	0	0
42	13	R	2	100	89.11	87.59	5.9	0	0
42	14	L	2
42	14	R	2	100	70.63	55.51	1.78	0	0
42	15	L	2	100	97.72	70.5	6.24	0	0
42	15	R	2	100	0	71.65	11.12	2.21	0
42	16	L	2	100	84.39	75.38	3.17	0	0
42	16	R	2	100	76.51	65.49	3.28	0	0
Average				100	79.29	67.8916	7.43368	0.359474	0
SEM				0	5.29244	4.42591	1.25306	0.163915	0

## Sheet: epi dermal thickness
Group	Treatment	epidermis normal	dermis normal	epidermis wound	dermis wound	ratio wound normal epidermis	ratio wound normal dermis		Treatment
1	1	0.02	0.9	0.08	0.8	3.75	0.89		1=control
1	1	0.02	1	0.08	0.47	3.75	0.47		2=HBOT
1	1	0.03	1.1	0.1	0.6	4	0.55
1	1	0.02	0.95	0.23	0.6	11.25	0.63	Average dermal thickness (mm)
1	1	0.02	0.6	0.15	0.62	6.67	1.03		Day 7	Day 14	Day 42
1	1	0.02	0.6	0.1	0.55	4.44	0.92	HBOT	0.693889	0.779333	0.722222
1	1	0.02	0.85	0.08	0.5	3.75	0.59	SEM	0.0362105	0.0486823	0.111402
1	1	0.02	0.83	0.1	0.38	5	0.45	Control	0.58	0.954737	0.69
1	1	0.02	0.68	0.05	0.6	2.5	0.89	SEM	0.0408728	0.0442043	0.0969679
1	1	0.02	0.95	0.06	0.48	3.13	0.51
1	1	0.02	0.99	0.09	0.7	3.89	0.71
1	1	0.03	0.65	0.09	0.43	3.5	0.67
1	1	0.02	0.65	0.1	0.57	5	0.87
1	1	0.02	0.3		0.2		0.67
1	1	0.02	0.43	0.1	0.68	5	1.61
1	1	0.03	0.88	0.04	0.78	1.33	0.9
1	1	0.02	0.9	0.1	0.9	5	1
1	1	0.03	0.91	0.15		6
2	2	0.02	0.95	0.13	0.78	6.25	0.82
2	2	0.02	1	0.1	0.6	5	0.6
2	2	0.02	0.9	0.13	0.58	6.25	0.65
2	2	0.02	0.64	0.09	0.6	4.25	0.94
2	2	0.02	0.83	0.15	0.7	7.5	0.85
2	2	0.02	0.98	0.3	0.77	15	0.79
2	2	0.02	0.88	0.16	1.1	7.83	1.26
2	2	0.02	0.9	0.08	0.53	3.75	0.59
2	2	0.03	1.05	0.08	0.87	3	0.83
2	2	0.02	1.1	0.09	0.65	4.38	0.59
2	2	0.03	0.66	0.07	0.58	2.8	0.88
2	2	0.02	0.55	0.58	0.5	28.75	0.91
2	2	0.03	0.75	0.13	0.87	5	1.16
2	2	0.02	0.7	0.1	0.58	5	0.82
2	2	0.02	1.1	0.13	0.78	6.25	0.71
2	2	0.02	0.88	0.06	0.63	3.13	0.72
2	2	0.02	0.83	0.1	0.57	5	0.69
2	2	0.02	1.25	0.06	0.8	3.13	0.64
3	1	0.02	1.3	0.11	1.13	5.42	0.87
3	1	0.02	1.25	0.18		8.75	0
3	1	0.02	1.25	0.08	1.33	3.75	1.07
3	1	0.02	1.25	0.12	0.93	5.83	0.75
3	1	0.02	0.7	0.09	0.58	4.5	0.83
3	1	0.02	0.85	0.1	0.7	5	0.82
3	1	0.02	1.25	0.1	0.95	5	0.76
3	1	0.02	1.15	0.1	1.2	5	1.04
3	1	0.03	0.95	0.1	0.87	4	0.91
3	1	0.02	1	0.05	0.95	2.58	0.95
3	1	0.02	0.9	0.1	0.88	5	0.98
3	1	0.02	0.95	0.1	0.92	5	0.96
3	1	0.02	0.93	0.1	0.77	5	0.83
3	1	0.02	1.2	0.1	0.73	5	0.61
3	1	0.02	1.05	0.07	0.78	3.33	0.75
3	1	0.02	1.15	0.1	1.07	5	0.93
3	1	0.02	1.2	0.1	1.05	5	0.88
3	1	0.02	1.2	0.13	1.07	6.67	0.89
3	1	0.02	1.1	0.15	1.2	7.5	1.09
3	1	0.02	0.83	0.08	1.03	3.75	1.25
4	2	0.02	0.93	0.1	0.93	5	1.01
4	2	0.02	0.94	0.1	0.63	5	0.68
4	2	0.02	0.83	0.1	0.6	5	0.73
4	2	0.02	1.1	0.1	0.7	5	0.64
4	2	0.02	0.95	0.08	0.98	4.17	1.04
4	2	0.02	0.95	0.08	0.37	4.17	0.39
4	2	0.02	1	0.08	1.03	4.17	1.03
4	2	0.02	1.15	0.08	1.07	4.17	0.93
4	2	0.02	1.05	0.1	0.8	5	0.76
4	2
4	2	0.02	1.08	0.08	0.92	4.17	0.85
4	2	0.02	0.93	0.08	0.8	3.75	0.86
4	2	0.02	1.1	0.1	0.6	5	0.55
4	2	0.02	0.85	0.11	0.7	5.42	0.82
4	2	0.02	1.05	0.08	0.78	3.75	0.75
4	2	0.02	0.95	0.1	0.78	5	0.82
5	1	0.02	0.65	0.04	1.43	2.17	2.19
5	1	0.02	0.5	0.03	0.47	1.5	0.93
5	1	0.02	0.6	0.05	0.63	2.5	1.06
5	1	0.02	0.68	0.03	0.65	1.5	0.96
5	1	0.02	0.75	0.03	0.55	1.5	0.73
5	1	0.02	0.58	0.07	0.52	3.33	0.9
5	1	0.02	0.65	0.05	0.73	2.5	1.13
5	1	0.02	0.85	0.03	0.53	1.25	0.63
5	1	0.02	0.55	0.05	0.7	2.5	1.27
6	2	0.02	0.8	0.04	1.4	2.17	1.75
6	2	0.02	0.95	0.07	1.07	3.33	1.12
6	2	0.02	0.45	0.03	0.52	1.5	1.15
6	2	0.02	0.6	0.13	0.57	6.67	0.94
6	2	0.02	1.03	0.04	0.62	2	0.6
6	2
6	2	0.02	0.75	0.03	0.75	1.67	1
6	2	0.02	0.75	0.03	0.72	1.67	0.96
6	2	0.02	0.85	0.05	0.6	2.5	0.71
6	2	0.02	0.45	0.02	0.25	1	0.56

## Sheet: histol quant CD68
CD 68 inflammation
day 7		day 14		day 42
HBOT	control	HBOT	control	HBOT	control
12.81	11.46	7.76	0.83	2.66	4.44
3.71	18.47	14.35	9.91	4.02	5.88
14.83	17.62	8.17	5.28	2.74	5.13
10.25	7.98	9.59	9.23	3.91
14.61	11.82	7.05	14.77	5.31	6.81
21.28	12.65	6.17	16.8		6.55
5.39	9.13	5.57	12.6	2.64	6.19
14.34	17.89	8.56	12.69	3.76	7.12
11.26	7.85	1.33	6.9	10.29	9.01
5.15	7.42		12.45	2.26
2.87	11.4	12.53	7.85
9.55	10.89	18.27	14.06
11.86	5.98	9.72	9.83
9.48	12.26	10.48	14.8
12.39	12.01	5.56	8.99
12.77	12.54	6.29	7.13
15.08	5.14	4.18	9.04
10.44	7.59	7.25	13.51
11.56	11.1167	8.40176	10.3706	4.17667	6.39125	average
4.60533	3.92679	3.9866	3.98358	2.48309	1.37786	SD
1.08549	0.925553	0.966891	0.93894	0.827696	0.487147	SEM
	day 7		day 14		day 42
p-values	0.93745		0.153525		0.0413935

## Sheet: histol quant CD34
CD34
day 7		day 14		day 42
HBOT	control	HBOT	control	HBOT	control
0.5	0.82	1.21	0.73	0.65	0.59
1.74	0.65	1.44	0.97	1.28	0.73
0.34	0.61	0.97	0.69		0.51
0.28	1.19	1.27	0.78	0.76	0.65
0.86	0.63	0.66	1.08	0.52	0.31
0.66	0.86	1.39	0.9
0.21	0.78	0.78	0.76	0.33	0.44
0.55	1.31	0.45	0.22	0.5	0.53
0.33	0.69	1.5	1.75	1.49	0.46
0.37	0.69		1.05	0.65
0.48	0.52	1.37	1
1.06	0.13	0.72	0.81
0.98	0.98	0.87	0.71
0.21	0.88	0.51	0.56
0.58	0.79	0.7	0.97
0.81	0.69	0.87	1.04
0.81	0.22	1.32	0.69
0.43	0.89	1.12	0.44
0.525	0.740556	1.00882	0.841667	0.7725	0.5275	average
0.380581	0.285687	0.342306	0.319968	0.402909	0.130794	SD
0.0897038	0.0673372	0.0830214	0.0754171	0.14245	0.0462428	SEM
	day 7		day 14		day 42
p-values	0.298869		0.144865		0.124143

## Sheet: breaking strength
treatment	wounded skin breaking strength (N)	normal skin breaking strength (N)	ratio wounded normal		1= CONTROL DAY 42 GROUP
1	20	31	0.65		2= HBOT DAY 42 GROUP
1	20	34	0.59
1	15	39	0.38
1	20	39	0.51
1	14	40	0.35
1	18	36	0.5		Breaking strenght ratio day 42
1	10	34	0.29			Day 42
1	20	38	0.53		HBOT	0.58
1	19	39	0.49		SEM	0.035559
2	28	42	0.67		Control	0.476667
2	14	29	0.48		SEM	0.038694
2	20	30	0.67
2	16	38	0.42
2	26	36	0.72
2	18	34	0.53
2	24	36	0.67
2	19	28	0.68
2	18	35	0.51
2	17	38	0.45

## Sheet: perfusion
SO2									rHB									Flow
treatment	day 17	day 21	day 24	day 28	day 31	day 42			treatment	day 17	day 21	day 24	day 28	day 31	day 42			treatment	day 17	day 21	day 24	day 28	day 31	day 42		1=control
1	0.573587	1.96047	1.81913	1.53633	1.01134	0.746784			1	2.09839	1.32679	1.26113	1.08584	1.06674	1.49101			1	0.270446	1.9548	1.8063	1.63125	0.890683			2=HBOT
1	3.23089	1.89488	2.22479	2.08306	1.16254	0.6809			1	3.94169	0.974313	2.06611	0.794898		2.3083			1	3.18255	1.08456	2.20324	1.46313	1.19724	0.881805
1	2.98968	1.36873	1.57072	2.11638	1.00417	1.17011			1	3.53803	1.08592	1.60316	1.49405	0.890037	1.84923			1		2.45728	1.6463		0.813345	0.887835
1	0.271868	0.457808	1.89875	2.12461	1.09314	2.14644			1	4.94095	1.19254	2.07861	1.42057	1.19236	1.66325			1	3.33421	2.34172	2.21679	1.74723	0.962176	0.750808
1	3.26736	2.88357	1.75409	1.87345	1.13694	1.0772			1	3.0531	1.28963	1.08449	0.949317	1.76895	1.66781			1	3.48203	2.41054	1.07306	0.944795	1.14247	0.640879
1	2.72971	1.56307	1.38614	2.55675	0.927062	1.13441			1	3.74271	1.15831	1.39741		0.981658	2.01271			1	2.18709	0.977202	1.54266	1.00076	0.796308	0.268945
1	3.4215	1.92168	0.445502	1.20071	1.05837	1.00366			1	1.80545	1.12462	2.23236	0.827747	1.59094	1.64747			1	1.68794	1.5895	1.34961	1.39091	0.739231	0.705444
1	2.90271	1.56158	2.3164	2.2646		1.13128			1	3.38669			1.30015	1.54547	2.3738			1	1.00033	0.728137	2.37874	1.16459	0.331151	0.694223
1	1.7617	0.73484	2.00615	2.30166	0.936786	0.973055			1	1.0777	1.37883	1.36866	1.25729	1.37571	1.25843			1	2.43671	2.36681	1.25083	1.09609	0.724229	0.689037
1	3.04637	1.57392	1.71186	2.0344	1.08321				1	1.60736	1.15831	1.3474	1.2399	1.02563				1	3.29005	1.18213	0.761761	2.00646	0.915662
1	2.56361	1.93208	1.36831	0.956705	0.929295	0.722677			1	1.55946	1.24782	0.970334	0.806444	2.0741	1.88841			1	0.837492	1.55112	0.823977	1.34218	0.975102	0.766799
1	3.06209	2.13644	1.0382	2.54624	0.895153	0.914847			1	2.11495	1.27546	1.93701	1.30758	1.36433	1.8163			1	2.14625	2.70095	1.55691	1.07547	0.689949	0.684906
1	0.592778	1.72558	1.3779	2.60611					1	1.204	1.12935	1.05574	1.16652		1.44096			1	1.24005	1.89291	1.32531	1.60751		1.00663
1	2.39969	1.15508	1.36186	1.20693		0.739017			1	1.47592	1.23597	1.05368	0.950111		2.44868			1	1.2571	0.862872	1.23426	0.696078		0.923676
1	0.664565	2.44294	0.621414	2.21363		0.81386			1	4.45213	1.45751	1.90608	1.27634		1.93624			1	2.34142	1.90249	1.18589	1.82455		0.621032
1	0.803055	2.64824	0.46363	3.17559		1.12688			1	1.26599	0	2.44627	1.8264		1.47979			1	0.562368	1.55404	0.476632	0.721329		0.519536
1	0.973286	0.743761	1.60349			1.07322			1	4.24078	0.713039	1.73354	0.707226		1.88777			1	1.05744	1.39102	1.60584	0.944156		0.839861
1	2.81051	1.82515	0.548504	1.78652		0.515317			1	1.86405	1.26361	2.31071	0.950487		1.89334			1	2.95626	2.56568	1.21719	0.943157		0.398373
average	2.11472	1.6961	1.4176	2.03433	1.02164	0.998104			average	2.63163	1.11835	1.63839	1.13888	1.35236	1.82726			average	1.95704	1.75077	1.42529	1.27057	0.848129	0.704987
SEM	0.26763	0.152504	0.138298	0.138458	0.0277132	0.0911604			SEM	0.29941	0.0808431	0.11816	0.0717015	0.110965	0.0805803			SEM	0.255887	0.148508	0.120016	0.0954874	0.0655633	0.0482223
2	1.87007	1.4023	2.86647	1.53625	1.23166	1.14075			2	1.53105	1.30319	1.46366	0.830407	1.49405	1.52103			2	2.45916	3.04499		1.38932	2.4217	1.4277
2	0.424142	0.397308	2.60612	0.893799	0.8746	0.959871			2	4.97853	0.842814	1.12782	0.965524	1.83184	1.29802			2	1.57949	0.65852	1.07888	0.673854	0.845507	0.558047
2	0.175146	2.30938	1.23979	1.52784	0.811923	0.53846			2	4.0997		1.06174	1.02292	1.66579	1.97332			2	2.83422	4.25857	1.24045	0.663512	1.20901	0.695362
2	1.07992	1.98733	4.00152		0.777582	0.979683			2	5.12462	1.7681	1.05287		2.43665	1.81948			2	1.91535	2.13436	0.519603	0.744861	0.773293	0.341835
2	2.14177	1.32928	2.75629	2.9356	0.973934	1.27753			2	2.98293	1.50268	1.27024	0.873064	1.67465	1.53822			2	2.16362	3.79044	1.92422	1.14146	1.50587	0.624043
2	2.42734	1.61411	2.86647	1.34629	0.802432	0.861536			2	2.9402	1.18148	0.906826	0.827592	1.93757	1.54948			2	3.05841	1.72634	1.55506	0.616506	0.697156	1.56965
2	0.769364		2.26402	1.9623	0.745983	0.894706			2	4.47971	1.84957	1.14868	1.09534	2.47913	1.33581			2	4.65143	1.65207	1.03086	0.335507	0.855162	0.290864
2	3.03731	1.70612	4.96343	1.98466	0.780689	0.795294			2	1.87724	1.31329	1.37784	0.896987	1.52579	1.57977			2	3.09288	1.88041	1.08859	0.424685	0.592899	0.546516
2	0.750907	1.97567	2.87128	2.02454	1.11527	0.903435			2	3.76309	1.75952	1.20889	0.824308	2.20185	1.33605			2	1.1579	3.51272	0.97994	1.22416	2.38672	1.24135
2	2.27304	1.43497	2.85273	2.36342	1.06388	1.01651			2	3.20085	1.25635	1.20095	0.888497	2.29932	1.23884			2	1.58831	1.45986	0.907216	1.25604	1.92198	0.578016
2	0.136023	1.75792	1.52072	2.48036	1.61894	0.796378			2	4.56689	0.894769	1.36997	0.588567	1.48857	1.26677			2	3.04318	2.18261	1.58555	0.629765		1.45076
2	2.74804	1.51621	1.96228	2.57583	1.04986	0.689578			2	1.87695	0.997523	0.723244	1.13561	1.20947	1.60619			2	4.31271	1.99227	1.23105	1.25895	1.21662	0.983994
2	1.39086	1.14168	1.91611	1.67913	0.791482	0.857608			2	1.41294	1.18968	0.900713	1.09882	0.669858	0.930125			2	1.95822	1.4965	1.09942	0.595125	0.65924	0.244664
2	2.75127	1.11411	1.90182	2.72238	1.07226				2	2.60324	1.28924	0.973298	1.47784	1.61397	1.81184			2	3.84676	2.26569	0.914502	1.29671	1.02739	0.714862
2	1.03118	1.18357	3.36518	1.06974	1.46004	1.10544			2	0.696136	1.24326	1.02374	1.23482	1.36969	1.16722			2	1.72368	2.84556	1.6939	1.33665	2.73002	0.919016
2	3.05712	1.90048	4.50171	2.49982	0.930891	1.04592			2	1.35379	1.27524	1.28828	1.1675	1.27924	1.45215			2	2.18256	2.87817	1.51928	0.569403	1.48262	0.612358
2	0.94111	1.93843	3.68466	2.37803	1.30864	0.798204			2	4.3918		1.6744	1.12005	1.15713	1.88916			2			0.827484	1.56449	2.0867
2	0.774682	2.2117	1.79983	2.58488	0.761732	0.791757			2	4.68502	1.46287	0.930223	0.865594	2.18634	1.74396			2	5.36938	4.13462	0.562189	1.39041	0.514207	0.535814
2	2.72074	1.78678	2.56416	1.70385	0.903909	0.959299			2	2.66119	0.973888	1.2782	0.987199	1.62037	0.982407			2	2.90443	1.8251	1.0065	0.746019	0.808074	0.82786
2	2.43632	2.33625	4.66524	1.45767	1.24793	1.20458			2	1.28465	0.845852	0.739768	0.915081	1.62539	1.23088			2	2.25548	1.27072	0.441008	0.912067	1.48203	1.08777
average	1.64682	1.63387	2.85849	1.9856	1.01618	0.927186			average	3.02553	1.27496	1.13607	0.990301	1.68833	1.46354			average	2.74196	2.36892	1.11609	0.938475	1.32717	0.802657
SEM	0.223419	0.110522	0.236713	0.135335	0.0560106	0.041599			SEM	0.316657	0.0722695	0.0540648	0.0447978	0.103741	0.0653947			SEM	0.259758	0.231847	0.0923601	0.0845128	0.157554	0.0911251

## Sheet: LDP
Treatment	baseline: percentage change
1	3.51		Average baseline: percentage change
1	24.66			average % change
1	11.29		HBOT	17.3292
1	97.2		SEM	5.39767
1	2.03		Control	19.0556
1	9.74		SEM	5.77386
1	-7.91
1	31.98
1	20.7
1	21.36
1	15.63
1	0.6
1	-1.88
1	39.75
1	3.58
1	34.79
1	37.66
1	-1.69
2	44.62
2	13.46
2	16.66
2	35.88
2	26.58
2	no baseline
2	31.66
2	-0.05
2	10.8
2	-12.37
2	-7.54
2	8.11
2	40.14
1=control
2=HBOT
